# Supplementary material for: T1-weighted in vivo human whole brain MRI dataset with an ultrahigh isotropic resolution of 250 μm
Source: Sci Data. 2017 Mar 14;4:170032. doi: 10.1038/sdata.2017.32 (PMC5349250; doi:10.1038/sdata.2017.32)
Supplement: Supplementary file 1 [file sdata201732-isa1.zip]

Archive with 3 entries (3 files):
- i_Investigation.txt
- s_study_Luesebrink.txt
- a_assay_Luesebrink.txt
