# Supplementary material for: T1-weighted in vivo human whole brain MRI dataset with an ultrahigh isotropic resolution of 250 μm
Source: Sci Data. 2017 Mar 14;4:170032. doi: 10.1038/sdata.2017.32 (PMC5349250; doi:10.1038/sdata.2017.32)
Supplement: Supplementary file 1 [file sdata201732-isa1.zip › i_Investigation.txt]

# Investigation File generated for Scientific Data with Investigation File Authoring Tool version 0.1.0 on 21/02/2017 - This metadata file is CC0
ONTOLOGY SOURCE REFERENCE
Term Source Name	NCBITAXON	UBERON	PATO	UO	millimeter	OBI	ERO
Term Source File	http://data.bioontology.org/ontologies/NCBITAXON	http://data.bioontology.org/ontologies/UBERON	http://data.bioontology.org/ontologies/PATO	http://data.bioontology.org/ontologies/UO		http://data.bioontology.org/ontologies/OBI	http://data.bioontology.org/ontologies/ERO
Term Source Version	2016AA	releases/2014-06-15	unknown	unknown		2014-08-18	2013-08-02
Term Source Description	National Center for Biotechnology Information (NCBI) Organismal Classification	Uber Anatomy Ontology	Phenotypic Quality Ontology	Units of Measurement Ontology		Ontology for Biomedical Investigations	Eagle-I Research Resource Ontology
INVESTIGATION
Investigation Identifier
Investigation Title
Investigation Description
Investigation Submission Date
Investigation Public Release Date
INVESTIGATION PUBLICATIONS
Investigation PubMed ID
Investigation Publication DOI
Investigation Publication Author List
Investigation Publication Title
Investigation Publication Status
Investigation Publication Status Term Accession Number
Investigation Publication Status Term Source REF
INVESTIGATION CONTACTS
Investigation Person Last Name
Investigation Person Mid Initials
Investigation Person First Name
Investigation Person Address
Investigation Person Phone
Investigation Person Fax
Investigation Person Email
Investigation Person Affiliation
Investigation Person Roles
Investigation Person Roles Term Accession Number
Investigation Person Roles Term Source REF
STUDY
Study Identifier	10.1038/sdata.2017.32
Study Title	T1-weighted in vivo human whole brain MRI dataset with an ultrahigh isotropic resolution of 250 μm
Study Submission Date	10/10/2016
Study Public Release Date	14/03/2017
Study Description	http://www.nature.com/articles/sdata201732#abstract
Study File Name	s_study_Luesebrink.txt
Comment[Subject Keywords]	///;///;///;///
Comment[Manuscript Licence]	CC BY-4.0
Comment[Experimental Metadata Licence]	CC0
Comment[Supplementary Information File Name]	
Comment[Supplementary Information File Type]	x-zip-compressed
Comment[Supplementary Information File URL]	http://www.nature.com/articles/sdata201732#supplementary-information
Comment[Data Repository]	Dryad Digital Repository
Comment[Data Record Accession]	doi:10.5061/dryad.38s74
Comment[Data Record URI]	http://dx.doi.org/10.5061/dryad.38s74
STUDY DESIGN DESCRIPTORS
Study Design Type	repeated measure design
Study Design Type Term Accession Number	OBI:0500002
Study Design Type Term Source REF	OBI
STUDY PUBLICATIONS
Study PubMed ID	""
Study Publication DOI	doi:10.1371/journal.pone.0133921
Study Publication Author List	""
Study Publication Title	""
Study Publication Status	published
Study Publication Status Term Accession Number	
Study Publication Status Term Source REF	
STUDY FACTORS
Study Factor Name
Study Factor Type
Study Factor Type Term Accession Number
Study Factor Type Term Source REF
STUDY ASSAYS
Study Assay Measurement Type	nuclear magnetic resonance assay
Study Assay Measurement Type Term Accession Number	""
Study Assay Measurement Type Term Source REF	""
Study Assay Technology Type	MRI Scanner
Study Assay Technology Type Term Accession Number	ERO:MRI_Scanner
Study Assay Technology Type Term Source REF	ERO
Study Assay Technology Platform	""
Study Assay File Name	a_assay_Luesebrink.txt
STUDY PROTOCOLS
Study Protocol Name	Participant	Magnetic Resonance Imaging	Data processing	Registration and average (1st iteration)	Registration and average (2nd iteration)	Registration and average (3rd iteration)	Registration and average (4th iteration)
Study Protocol Type	selection	nuclear magnetic resonance assay	data transformation	information processor function	information processor function	information processor function	information processor function
Study Protocol Type Term Accession Number	OBI:0001928	OBI:0000182	OBI:0200000	OBI:0000392	OBI:0000392	OBI:0000392	OBI:0000392
Study Protocol Type Term Source REF	OBI	ERO	OBI	OBI	OBI	OBI	OBI
Study Protocol Description							
Study Protocol URI	""	""	""	""	""	""	""
Study Protocol Version							
Study Protocol Parameters Name	""	instrument; manufacturer; magnetic field strength; coil type; number of coils; MRI assay; field of view; volumes; voxel resolution; repetition time; echo time; pulse sequence type; flip angle value; inversion time; band width; total scan time	""	""	""	""	""
Study Protocol Parameters Name Term Accession Number	""	""	""	""	""	""	""
Study Protocol Parameters Name Term Source REF	""	""	""	""	""	""	""
Study Protocol Components Name	""	""	""	""	""	""	""
Study Protocol Components Type	""	""	""	""	""	""	""
Study Protocol Components Type Term Accession Number	""	""	""	""	""	""	""
Study Protocol Components Type Term Source REF	""	""	""	""	""	""	""
STUDY CONTACTS
Study Person Last Name	Lüsebrink	Sciarra	Mattern	Yakupov	Speck
Study Person First Name	Falk	Alessandro	Hendrik	Renat	Oliver
Study Person Mid Initials					
Study Person Email	falk.luesebrink@ovgu.de	""	""	""	""
Study Person Phone					
Study Person Fax					
Study Person Address					
Study Person Affiliation	Department of Biomedical Magnetic Resonance, Otto-von-Guericke University, 39120 Magdeburg, Germany	Department of Biomedical Magnetic Resonance, Otto-von-Guericke University, 39120 Magdeburg, Germany	Department of Biomedical Magnetic Resonance, Otto-von-Guericke University, 39120 Magdeburg, Germany	Department of Biomedical Magnetic Resonance, Otto-von-Guericke University, 39120 Magdeburg, Germany	Department of Biomedical Magnetic Resonance, Otto-von-Guericke University, 39120 Magdeburg, Germany
Study Person Roles					
Study Person Roles Term Accession Number					
Study Person Roles Term Source REF					
Comment[Study Person ORCID]					
Comment[Funder]					
Comment[FundRef ID]					
Comment[Funder Term Source REF]					
Comment[Grant Identifier]					
