# Supplementary material for: T1-weighted in vivo human whole brain MRI dataset with an ultrahigh isotropic resolution of 250 μm
Source: Sci Data. 2017 Mar 14;4:170032. doi: 10.1038/sdata.2017.32 (PMC5349250; doi:10.1038/sdata.2017.32)
Supplement: Supplementary file 1 [file sdata201732-isa1.zip › s_study_Luesebrink.txt]

Source Name	Characteristics[organism]	Term Source REF	Term Accession Number	Characteristics[organism part]	Term Source REF	Term Accession Number	Characteristics[development stage]	Term Source REF	Term Accession Number	Characteristics[sex]	Term Source REF	Term Accession Number	Characteristics[age at scan]	Unit	Term Source REF	Term Accession Number	Characteristics[handedness]	Protocol REF	Sample Name
Otto-von-Guericke University	Homo sapiens	NCBITAXON	NCBITaxon:9606	brain	UBERON	UBERON:0000955	adult organism	UBERON	UBERON:0007023	male	PATO	PATO:0000384	33	year	UO	UO:0000036	Right	Participant	Subject1
