# Supplementary material for: T1-weighted in vivo human whole brain MRI dataset with an ultrahigh isotropic resolution of 250 μm
Source: Sci Data. 2017 Mar 14;4:170032. doi: 10.1038/sdata.2017.32 (PMC5349250; doi:10.1038/sdata.2017.32)
Supplement: Supplementary file 1 [file sdata201732-isa1.zip › a_assay_Luesebrink.txt]

Sample Name	Protocol REF	Parameter Value[instrument]	Parameter Value[manufacturer]	Parameter Value[magnetic field strength]	Unit	Term Source REF	Term Accession Number	Parameter Value[coil type]	Parameter Value[number of coils]	Parameter Value[MRI assay]	Parameter Value[field of view]	Unit	Term Source REF	Term Accession Number	Parameter Value[volumes]	Parameter Value[voxel resolution]	Unit	Term Source REF	Term Accession Number	Parameter Value[repetition time]	Unit	Term Source REF	Term Accession Number	Parameter Value[echo time]	Unit	Term Source REF	Term Accession Number	Parameter Value[pulse sequence type]	Parameter Value[flip angle value]	Unit	Term Source REF	Term Accession Number	Parameter Value[inversion time]	Unit	Term Source REF	Term Accession Number	Parameter Value[band width]	Unit	Term Source REF	Term Accession Number	Parameter Value[total scan time]	Unit	Term Source REF	Term Accession Number	Assay Name	Raw Data File	Comment[Data Repository]	Comment[Data Record Accession]	Comment[Data Record URI]
Subject1	Magnetic Resonance Imaging	7T whole-body MR scanner (MAGNETOM 7T)	Siemens	7	tesla	UO	UO:0000228	birdcage	32	T1-weighted image	220x220x160	millimeter	millimeter	UO	UO:0000016	0,25x0,25x0,25	milllimeter	UO	UO:0000016	3580	millisecond	UO	UO:0000028	2.41	millisecond	UO	UO:0000028	3D MPRAGE	5	degree	UO	UO:0000185	1210	millisecond	UO	UO:0000028	440	Hertz/pixel			3152	second	UO	UO:0000010	Scan1	sub-01_ses-01_run-01_T1w.nii.gz	Dryad Digital Repository	doi:10.5061/dryad.38s74	http://dx.doi.org/10.5061/dryad.38s74
Subject1	Magnetic Resonance Imaging	7T whole-body MR scanner (MAGNETOM 7T)	Siemens	7	tesla	UO	UO:0000228	birdcage	32	PD-weighted image	220x220x160	millimeter	millimeter	UO	UO:0000016	0,25x0,25x0,25	milllimeter	UO	UO:0000016	3580	millisecond	UO	UO:0000028	2.41	millisecond	UO	UO:0000028	3D MPRAGE	5	degree	UO	UO:0000185					440	Hertz/pixel			3152	second	UO	UO:0000010	Scan2	sub-01_ses-01_run-01_PD.nii.gz	Dryad Digital Repository	doi:10.5061/dryad.38s74	http://dx.doi.org/10.5061/dryad.38s74
Subject1	Magnetic Resonance Imaging	7T whole-body MR scanner (MAGNETOM 7T)	Siemens	7	tesla	UO	UO:0000228	birdcage	32	T1-weighted image	220x220x160	millimeter	millimeter	UO	UO:0000016	0,25x0,25x0,25	milllimeter	UO	UO:0000016	3580	millisecond	UO	UO:0000028	2.41	millisecond	UO	UO:0000028	3D MPRAGE	5	degree	UO	UO:0000185	1210	millisecond	UO	UO:0000028	440	Hertz/pixel			3152	second	UO	UO:0000010	Scan3	sub-01_ses-02_run-01_T1w.nii.gz	Dryad Digital Repository	doi:10.5061/dryad.38s74	http://dx.doi.org/10.5061/dryad.38s74
Subject1	Magnetic Resonance Imaging	7T whole-body MR scanner (MAGNETOM 7T)	Siemens	7	tesla	UO	UO:0000228	birdcage	32	T1-weighted image	220x220x160	millimeter	millimeter	UO	UO:0000016	0,25x0,25x0,25	milllimeter	UO	UO:0000016	3580	millisecond	UO	UO:0000028	2.41	millisecond	UO	UO:0000028	3D MPRAGE	5	degree	UO	UO:0000185	1210	millisecond	UO	UO:0000028	440	Hertz/pixel			3152	second	UO	UO:0000010	Scan4	sub-01_ses-02_run-02_T1w.nii.gz	Dryad Digital Repository	doi:10.5061/dryad.38s74	http://dx.doi.org/10.5061/dryad.38s74
Subject1	Magnetic Resonance Imaging	7T whole-body MR scanner (MAGNETOM 7T)	Siemens	7	tesla	UO	UO:0000228	birdcage	32	T1-weighted image	220x220x160	millimeter	millimeter	UO	UO:0000016	0,25x0,25x0,25	milllimeter	UO	UO:0000016	3580	millisecond	UO	UO:0000028	2.41	millisecond	UO	UO:0000028	3D MPRAGE	5	degree	UO	UO:0000185	1210	millisecond	UO	UO:0000028	440	Hertz/pixel			3152	second	UO	UO:0000010	Scan5	sub-01_ses-03_run-01_T1w.nii.gz	Dryad Digital Repository	doi:10.5061/dryad.38s74	http://dx.doi.org/10.5061/dryad.38s74
Subject1	Magnetic Resonance Imaging	7T whole-body MR scanner (MAGNETOM 7T)	Siemens	7	tesla	UO	UO:0000228	birdcage	32	T1-weighted image	220x220x160	millimeter	millimeter	UO	UO:0000016	0,25x0,25x0,25	milllimeter	UO	UO:0000016	3580	millisecond	UO	UO:0000028	2.41	millisecond	UO	UO:0000028	3D MPRAGE	5	degree	UO	UO:0000185	1210	millisecond	UO	UO:0000028	440	Hertz/pixel			3152	second	UO	UO:0000010	Scan6	sub-01_ses-04_run-01_T1w.nii.gz	Dryad Digital Repository	doi:10.5061/dryad.38s74	http://dx.doi.org/10.5061/dryad.38s74
Subject1	Magnetic Resonance Imaging	7T whole-body MR scanner (MAGNETOM 7T)	Siemens	7	tesla	UO	UO:0000228	birdcage	32	T1-weighted image	220x220x160	millimeter	millimeter	UO	UO:0000016	0,25x0,25x0,25	milllimeter	UO	UO:0000016	3580	millisecond	UO	UO:0000028	2.41	millisecond	UO	UO:0000028	3D MPRAGE	5	degree	UO	UO:0000185	1210	millisecond	UO	UO:0000028	440	Hertz/pixel			3152	second	UO	UO:0000010	Scan7	sub-01_ses-04_run-02_T1w.nii.gz	Dryad Digital Repository	doi:10.5061/dryad.38s74	http://dx.doi.org/10.5061/dryad.38s74
Subject1	Magnetic Resonance Imaging	7T whole-body MR scanner (MAGNETOM 7T)	Siemens	7	tesla	UO	UO:0000228	birdcage	32	T1-weighted image	220x220x160	millimeter	millimeter	UO	UO:0000016	0,25x0,25x0,25	milllimeter	UO	UO:0000016	3580	millisecond	UO	UO:0000028	2.41	millisecond	UO	UO:0000028	3D MPRAGE	5	degree	UO	UO:0000185	1210	millisecond	UO	UO:0000028	440	Hertz/pixel			3152	second	UO	UO:0000010	Scan8	sub-01_ses-05_run-01_T1w.nii.gz	Dryad Digital Repository	doi:10.5061/dryad.38s74	http://dx.doi.org/10.5061/dryad.38s74
Subject1	Magnetic Resonance Imaging	7T whole-body MR scanner (MAGNETOM 7T)	Siemens	7	tesla	UO	UO:0000228	birdcage	32	T1-weighted image	220x220x160	millimeter	millimeter	UO	UO:0000016	0,25x0,25x0,25	milllimeter	UO	UO:0000016	3580	millisecond	UO	UO:0000028	2.41	millisecond	UO	UO:0000028	3D MPRAGE	5	degree	UO	UO:0000185	1210	millisecond	UO	UO:0000028	440	Hertz/pixel			3152	second	UO	UO:0000010	Scan9	sub-01_ses-05_run-02_T1w.nii.gz	Dryad Digital Repository	doi:10.5061/dryad.38s74	http://dx.doi.org/10.5061/dryad.38s74
Subject1	Magnetic Resonance Imaging	7T whole-body MR scanner (MAGNETOM 7T)	Siemens	7	tesla	UO	UO:0000228	birdcage	32	T1-weighted image	220x220x176	millimeter	millimeter	UO	UO:0000016	0,5x0,5x0,5	milllimeter	UO	UO:0000016	2820	millisecond	UO	UO:0000028	3.28	millisecond	UO	UO:0000028	3D MPRAGE	5	degree	UO	UO:0000185	1050	millisecond	UO	UO:0000028	130	Hertz/pixel			1265	second	UO	UO:0000010	Scan10	sub-01_ses-06_run-01_T1w.nii.gz	Dryad Digital Repository	doi:10.5061/dryad.38s74	http://dx.doi.org/10.5061/dryad.38s74
Subject1	Magnetic Resonance Imaging	7T whole-body MR scanner (MAGNETOM 7T)	Siemens	7	tesla	UO	UO:0000228	birdcage	32	T1-weighted image	256x256x176	millimeter	millimeter	UO	UO:0000016	1x1x1	milllimeter	UO	UO:0000016	2500	millisecond	UO	UO:0000028	1.91	millisecond	UO	UO:0000028	3D MPRAGE	5	degree	UO	UO:0000185	1050	millisecond	UO	UO:0000028	250	Hertz/pixel			642	second	UO	UO:0000010	Scan11	sub-01_ses-07_run-01_T1w.nii.gz	Dryad Digital Repository	doi:10.5061/dryad.38s74	http://dx.doi.org/10.5061/dryad.38s74
[truncated: 30 more columns]
